# Supplementary material for: Flow-cytometry reveals mitochondrial DNA accumulation in Saccharomyces cerevisiae cells during cell cycle arrest
Source: Front Cell Dev Biol. 2024 Dec 16;12:1497652. doi: 10.3389/fcell.2024.1497652 (PMC11683134; doi:10.3389/fcell.2024.1497652)
Supplement: Supplementary file 1 [file Table2.xlsx]

## Sheet: Rho+
Supplementary Table S2
Imputed constants:	Table 1. Caclulation of mtDNA copy number in rho+ cells
Haploid nuclear genome size, kb	FigureS5 legend	Parameter	WT rho+
12.1	a	Surplus of Sytox Green signal in log2 transformed scale	0.148
		Surplus of Sytox Green signal in linear scale	0.108032
Haploid mitochondrial genome size, kb	n	Ploidy	2
0.085	mtDNA total length, kb (Equation 1)	mtDNA total length, kb	2.61438
	b (Equation 2)	mtDNA copy number per cell	30.7574
	Table 2. Caclulation of mtDNA in cell cycle arrested cells
	FigureS5 legend	Parameter	cdc4-3 arrested cells	cdc15-2 arrested cells
	c	Surplus of Sytox Green signal in rho+ cell cycle arrested cells compared to rho+ asynchronous cells in log2 scale (rho0 signal should be substratced)	0.4	0.7	Exeprimental data
	n	Ploidy	1	2
	mtDNA total lengths surplus in arrested cells, kb (Equation 3)	mtDNA total lengths surplus in arrested cells, kb	3.93705	15.2518
	d	surplus of Sytox Green signal in rho0 cell cycle arrested cells compared to rho0 asynchronous cells in log2 scale	0.1	0.3	Exeprimental data
	mtDNA total length in arrested cells (with the correction of rho0 autofluorescence increase), kb (Equation 4)	mtDNA total length in arrested cells (with the correction of rho0 autofluorescence increase), kb	3.06859	12.4549
	mtDNA copy number in non arrested cells	mtDNA copy number in non arrested cells	15.3787	30.7574	*We assume that 1n cells harbour roughly half of the mtDNA from 2n cells in the asynchronoysly dividing cells
	mtDNA copy number surplus in arrested cells (Equation 5)	mtDNA copy number surplus in arrested cells	36.101	146.529
	mtDNA copy number increase in arrested cells	mtDNA copy number increase in arrested cells	3.34747	5.76401
